# Supplementary material for: High Glucose Reduces Influenza and Parainfluenza Virus Productivity by Altering Glycolytic Pattern in A549 Cells
Source: Int J Mol Sci. 2025 Mar 25;26(7):2975. doi: 10.3390/ijms26072975 (PMC11989181; doi:10.3390/ijms26072975)
Supplement: Supplementary file 1 [file ijms-26-02975-s001.zip]

Archive with 1 entries (1 files):
- ijms-3501254-supplementary.pdf
